# Supplementary material for: Molecular Alterations Associated with Acquired Drug Resistance during Combined Treatment with Encorafenib and Binimetinib in Melanoma Cell Lines
Source: Cancers (Basel). 2021 Dec 1;13(23):6058. doi: 10.3390/cancers13236058 (PMC8656772; doi:10.3390/cancers13236058)
Supplement: Supplementary file 1 [file cancers-13-06058-s001.zip › VikasPatel_Supplementary table S1.xlsx]

## Sheet: Sheet1
	Supplementary Table S1. Primer sequences for the validation of RNA seq data using RT-qPCR
	Gene	Primer sequence (5’-3’)1	Amplicon size (bp)2
	CXCL12	F: ATTCTCAACACTCCAAACTGTGC	88
		R: ACTTTAGCTTCGGGTCAATGC
	COL5A1	F: GCCCGGATGTCGCTTACAG	80
		R: AAATGCAGACGCAGGGTACAG
	ALPK2	F: TGCTGTCTATCAAATCTCGGCT	75
		R: GAGCACTCAACCTCAACGGA
	ABCC3	F: TGGGGTGAAGTTTCGTACTGG	77
		R: CACGTTTGACTGAGTTGGTGATA
	CHST15	F: TCGTGTGGACAGTAAGCAGAT	155
		R: TGTAAGAAGCCATTACCAAGGTC
	DMRT2	F: TTTAGAAGGCTATCGCCCCAT	132
		R: TCCAGCATAATGTTCTCCAACTC
	MRGPRX4	F: GTCCCAGTCTTCGGTACAAAAC	119
		R: CCTGTCAGTCCGACAAGGG
	TRIM51	F: GGCCCTGTTTGTACCTCAACT	81
		R: TTCTCTGCCGCGTTGTCTTC
	VEPH1	F: TTGAAGACAGCCTTACAGAAGC	86
		R: TGCCTGGTCATTGTTATTGGTTT
	GJB1	F: GCGTGAACCGGCATTCTACT	167
		R: TTGGTCATAGCAAACGCTGTT
	GAPDH*	F: AGCCACATCGCTCAGACAC	66
		R: GCCCAATACGACCAAATCC
	1F: forward, R: reverse; 2bp: base pair and *House keeping gene.
