# Supplementary material for: Molecular Alterations Associated with Acquired Drug Resistance during Combined Treatment with Encorafenib and Binimetinib in Melanoma Cell Lines
Source: Cancers (Basel). 2021 Dec 1;13(23):6058. doi: 10.3390/cancers13236058 (PMC8656772; doi:10.3390/cancers13236058)
Supplement: Supplementary file 1 [file cancers-13-06058-s001.zip › VikasPatel_Supplementary table S2.xlsx]

## Sheet: Munka1
		Supplementary Table S2. List of differentially expressed genes between BRAFi/MEKi sensitive and resistant melanomacell lines
		Upregulated genes					Downregulated genes
		Sr. no.	Gene Symbol	P-value	Fold change		Sr. no.	Gene Symbol	P-value	Fold change
		1	CXCL12	0.0301175	73.055		1	DMRT2	0.00401897	-36.3598
		2	COL5A1	0.00866912	45.3423		2	MRGPRX4	0.00175074	-26.6862
		3	ALPK2	0.00533956	37.803		3	TRIM51	0.00324493	-23.1604
		4	ABCC3	0.00494426	22.1757		4	CTD-2207A17.1	0.0493341	-23.0024
		5	CHST15	0.0212824	21.4299		5	RP4-718J7.4	0.0183032	-21.8977
		6	RP11-326A19.5	0.0332613	21.3936		6	VEPH1	0.000354887	-20.8657
		7	LAMA5	0.00951166	21.2636		7	RP11-459E5.1	0.0106055	-20.7726
		8	SAMD11	0.00295591	20.9761		8	GJB1	0.0277436	-20.765
		9	RP11-54O7.3	0.00368198	20.8563		9	ART3	0.0153438	-20.1685
		10	HHIPL2	0.00432625	20.5089		10	FABP7	0.0221162	-19.7725
		11	CPA4	0.0194975	19.5166		11	GJA5	0.040855	-18.0004
		12	RP11-1151B14.4	0.00915365	19.3614		12	SLAMF9	0.00410581	-16.0019
		13	EPHB2	0.0142095	19.2993		13	ATP10B	0.017458	-15.9225
		14	FBLN1	0.0286027	19.1559		14	CTSE	2.94413e-05	-15.6795
		15	COL1A1	0.0141069	18.8856		15	HILS1	0.0377812	-15.5664
		16	POSTN	0.0329323	18.6639		16	LINC01198	0.00295804	-15.3099
		17	CACNA1G	0.011621	17.9013		17	SOX10	0.0452361	-15.1529
		18	AC006273.5	0.00811416	17.4496		18	TYR	0.0344372	-13.9813
		19	CYP4F11	0.0302294	17.2809		19	PNLIPRP3	0.000228881	-13.7437
		20	RP11-818F20.5	0.00981634	16.9604		20	C15orf54	0.03426	-13.6922
		21	RP11-567I13.1	0.0361921	16.8332		21	CPN1	0.00810189	-13.3259
		22	BASP1	0.0352628	15.7098		22	UNC80	0.0180551	-13.2513
		23	ZNF469	0.00525303	15.4074		23	SLAMF7	0.0149954	-13.1378
		24	IL32	0.0179702	15.2373		24	OCA2	0.00874642	-13.1087
		25	C1S	0.0467325	14.555		25	CTC-529P8.1	0.00012919	-13.0925
		26	ANXA8L1	0.0493925	14.5457		26	RNF125	0.0129107	-12.934
		27	OXTR	0.0170264	14.3365		27	SLC18A1	0.0185029	-12.7248
		28	TDO2	0.0148612	14.324		28	FCRLA	0.0404311	-12.4096
		29	KIAA1462	0.010386	13.7607		29	RXRG	0.0209691	-12.185
		30	CPZ	0.0183983	13.5849		30	UCN2	0.0228774	-11.858
		31	GPR78	0.0181599	13.3249		31	C3orf70	0.0252297	-11.735
		32	PNMA2	0.0239401	12.8009		32	FREM1	0.0291211	-11.6514
		33	PALM	0.0480526	12.7784		33	AP000479.1	0.00694378	-11.6495
		34	PITX1	0.047396	12.4754		34	GLDC	0.0440594	-11.5907
		35	CYP2S1	0.019373	12.3675		35	RNF43	0.0299243	-11.4032
		36	C3	0.00949603	12.2596		36	RP11-53I6.2	0.0116212	-11.383
		37	IFI27	0.0166126	12.1825		37	TEX15	0.0119445	-11.3661
		38	IGFBP5	0.0119897	12.1771		38	CST1	0.00979073	-11.3635
		39	FBXW10	0.023212	11.8185		39	PMEL	0.0443257	-11.3583
		40	WNT6	0.00702346	11.8092		40	LINC00326	0.0166623	-11.3577
		41	AL109927.1	0.00365808	11.7477		41	SLC5A4	0.0407131	-11.287
		42	AMBP	0.0112864	11.6889		42	RP11-542A14.1	0.0219833	-10.8858
		43	HTRA3	0.0379346	11.4865		43	CTC-250I14.6	0.022626	-10.7745
		44	CTD-2026K11.1	0.0101237	11.4099		44	COL25A1	0.0047886	-10.6249
		45	TOX	0.000100366	11.1761		45	ABCB5	0.0368063	-10.6227
		46	FOXL1	0.0420567	10.7298		46	LYZ	0.0204945	-10.6131
		47	ABCC2	0.0402358	10.3925		47	C4BPAP1	0.00477053	-10.5627
		48	ECHDC2	0.0118209	10.3764		48	CTD-2023N9.1	0.0378115	-10.4343
		49	EPAS1	0.0116757	10.3571		49	SERPIND1	0.033807	-10.3856
		50	ALS2CL	0.00290677	10.307		50	LINC00473	0.0490512	-10.3701
		51	ALX4	0.0459674	10.2945		51	OLIG1	0.00438786	-10.188
		52	HTR1D	0.0447185	10.206		52	PLA1A	0.00120777	-10.1649
		53	EBF4	0.00135238	10.1573		53	ICOS	0.047055	-10.1418
		54	JAKMIP3	0.0243458	10.1546		54	AC011294.3	0.0205978	-9.8057
		55	RP11-54O7.1	0.0174843	10.0564		55	FAM19A3	0.00733948	-9.75505
		56	SGK2	0.0232196	9.98199		56	RP11-230G5.2	0.0343751	-9.64862
		57	FAM131C	0.0437859	9.92703		57	PPP1R14C	0.0183808	-9.59109
		58	LHFPL5	0.0135788	9.70696		58	TNC	0.0355524	-9.42739
		59	NUPR1	0.0130788	9.69635		59	RP11-247A12.2	0.0318005	-9.19611
		60	EDIL3	0.00748241	8.79037		60	S100A1	0.0373662	-9.10836
		61	AMPD3	0.0296592	8.62307		61	PTCRA	0.00482847	-9.10463
		62	CDK15	0.00638186	8.39337		62	ACTN2	0.0163109	-8.88727
		63	NXNL2	0.00595607	8.34386		63	PLEKHB1	0.0324132	-8.82435
		64	IL1R1	0.00954082	8.27041		64	MIA-RAB4B	0.0489977	-8.80567
		65	ATP8B1	0.00863257	8.24365		65	SLCO5A1	0.0269921	-8.45402
		66	KIAA1683	0.00473941	8.23659		66	TRIM51CP	0.003786	-8.43729
		67	RP11-15L13.4	0.00267077	8.2025		67	MRGPRX3	0.00941176	-8.4294
		68	EID3	0.00120672	8.18892		68	OXCT2	0.0325911	-8.18248
		69	RP11-342M3.5	0.0065284	8.17231		69	MANSC1	0.0199844	-8.0218
		70	NT5DC4	0.00377787	8.10382		70	CCL20	0.0230434	-7.98199
		71	FER1L4	0.0131383	8.10268		71	NEFL	0.045084	-7.92402
		72	RP11-492E3.2	0.0438704	7.99443		72	COBL	0.0265134	-7.74639
		73	TRIM74	0.00462499	7.86554		73	SLC24A5	0.0430413	-7.44766
		74	HCN2	0.0177862	7.863		74	CHST6	0.0403029	-7.44752
		75	PKDCC	0.00181993	7.85274		75	CTD-2265O21.7	0.029741	-7.40155
		76	AC104654.2	0.0386377	7.78997		76	MMP16	0.0236508	-7.38983
		77	P2RY6	0.0031513	7.78406		77	B3GALT1	0.0183472	-7.37823
		78	SYT15	0.00228801	7.77293		78	SPRR2D	0.0323362	-7.27518
		79	CPNE7	0.00111907	7.71572		79	SEMA7A	0.0189335	-7.27372
		80	CTD-2017D11.2	0.00119876	7.55569		80	CTLA4	0.0455915	-7.23879
		81	ZMIZ1-AS1	0.0101072	7.54284		81	RP11-429E11.2	0.0315009	-7.16988
		82	LGALS9	0.0384437	7.53187		82	BCL2A1	0.0239577	-7.12491
		83	FAT4	0.00443677	7.45047		83	LINC00602	0.0441904	-7.11625
		84	SLC12A8	0.047022	7.21097		84	SOX2	0.00494633	-7.08436
		85	MB	0.0324002	7.19162		85	TMEM163	0.0286813	-6.999
		86	AC015688.3	0.0250688	7.1642		86	RP11-221J22.1	0.033338	-6.98445
		87	TDRP	0.0488175	7.14565		87	FCGR2B	0.0243055	-6.92209
		88	PCBP3	0.0301163	7.09569		88	RP11-140H17.1	0.0398063	-6.90686
		89	ACSL5	0.0370828	7.08859		89	RP11-221J22.2	0.0360258	-6.90357
		90	MMP11	0.0155538	7.02983		90	FGFBP2	0.0196697	-6.88831
		91	CREB3L1	0.0332178	6.9442		91	LINC00052	0.0165748	-6.86014
		92	PTGS1	0.0324668	6.92461		92	RP11-120K24.5	0.0242038	-6.81644
		93	TRIM16L	0.0230271	6.86451		93	RORB	0.0490333	-6.81445
		94	RASL11A	0.0280637	6.7919		94	C4orf19	0.0101199	-6.72821
		95	SH3RF2	0.0410859	6.78135		95	KLHL6	0.033713	-6.6946
		96	IGFBP7-AS1	0.0111762	6.7595		96	RP11-3L21.2	0.00126557	-6.59783
		97	IFITM2	0.00542189	6.7577		97	BMP8B	0.0366012	-6.57371
		98	RP3-406P24.5	0.00133973	6.74034		98	POU3F1	0.00725486	-6.53823
		99	ADAMTSL4	0.00319124	6.59121		99	LINC00520	0.0391577	-6.50022
		100	TAS2R5	0.00152354	6.48412		100	RP11-221N13.4	0.0293526	-6.43879
		101	EHD2	0.0342182	6.40898		101	TMTC2	0.0379641	-6.40621
		102	SYNPO	0.00669595	6.40346		102	TYRL	0.0383902	-6.35635
		103	NOTCH3	0.0397131	6.38531		103	ETV4	0.01059	-6.35544
		104	LPAR1	0.0298311	6.36283		104	FBN2	0.0288467	-6.33441
		105	RP1-244F24.1	0.033407	6.32462		105	FRMD4B	0.0288875	-6.30923
		106	PPP1R32	1.03943e-05	6.31393		106	RP11-247A12.8	0.00750307	-6.00939
		107	CDA	0.0114266	6.16075		107	HCCAT5	0.0358096	-5.90536
		108	ADRB1	0.0214152	6.13709		108	KHDRBS3	0.0435046	-5.89085
		109	CEBPD	0.00729857	6.08086		109	RP11-276H19.4	0.0183772	-5.86236
		110	NEXN	0.0108039	6.05536		110	RP5-1039K5.16	0.0116872	-5.79554
		111	CTD-2020K17.1	0.0432835	6.04134		111	ST3GAL6-AS1	0.00805914	-5.77188
		112	AP001615.9	0.0350766	6.03386		112	HIST1H1B	0.000207453	-5.72236
		113	MUC1	0.0127135	5.93495		113	XKR3	0.0294603	-5.67121
		114	TRIM67	0.00219464	5.89962		114	PLA2G7	0.0026511	-5.65642
		115	NRARP	0.0347758	5.89839		115	VGF	0.0392844	-5.64775
		116	SLC16A2	0.0243047	5.89648		116	ATP8A2	0.0010944	-5.63276
		117	ZFYVE28	0.0136356	5.89215		117	BLACAT1	0.0033279	-5.61802
		118	RHBDL3	0.0134507	5.85989		118	MBL2	0.014944	-5.60704
		119	RP1-30M3.6	6.62624e-06	5.79767		119	NR4A3	0.0118042	-5.59342
		120	SFRP4	2.435e-06	5.79626		120	SH3TC2	0.00905626	-5.58857
		121	FAM43B	0.00830164	5.76171		121	TKTL1	0.0261706	-5.57199
		122	C1RL	0.0231858	5.76165		122	SOX5	0.0372784	-5.56607
		123	PCBP3-OT1	0.01253	5.7608		123	RP11-90J7.2	0.0409089	-5.53957
		124	CTC-490E21.11	0.005125	5.75591		124	TRIM51GP	6.2027e-08	-5.53254
		125	MAGED4B	0.0322615	5.74372		125	RP11-164O23.7	0.00623424	-5.47377
		126	CTD-2368P22.1	0.0109704	5.71149		126	CELF2-AS1	0.011541	-5.45859
		127	AS3MT	0.0170512	5.69577		127	PLAT	0.0426541	-5.44714
		128	RP11-774O3.3	0.00208099	5.68012		128	RP5-907D15.4	0.0197352	-5.44214
		129	HECW2	0.024612	5.67911		129	SH3PXD2A-AS1	0.035878	-5.37728
		130	FOS	0.025394	5.67311		130	RP11-838N2.5	0.0158991	-5.37323
		131	PARD3B	0.0206895	5.6688		131	SOX8	0.0489488	-5.36923
		132	RP11-19P22.8	0.00537765	5.66284		132	GPR84	0.0488515	-5.35152
		133	NNMT	0.0391522	5.64385		133	LINC00589	0.00148119	-5.34533
		134	DLX3	0.0437029	5.64003		134	RUBCNL	0.00893776	-5.32466
		135	RP11-6O2.4	0.0333153	5.63352		135	CPB2-AS1	0.00753496	-5.32284
		136	AL135787.1	0.0363016	5.62612		136	HAS2	0.0325358	-5.27475
		137	C7orf65	0.0136285	5.57708		137	AC064875.2	0.0224463	-5.25341
		138	BDNF	0.00246109	5.55446		138	HR	0.0220642	-5.24745
		139	DUSP1	0.00978251	5.48027		139	FAM189A2	0.0394645	-5.22855
		140	MAP3K8	0.0190501	5.47668		140	MPP4	0.0215723	-5.19321
		141	TLE2	0.00104477	5.38965		141	RP11-341D18.5	0.0486649	-5.12548
		142	HIST1H2BO	0.0298881	5.37952		142	TRIM63	0.0302034	-5.108
		143	ABCC6	0.0392092	5.33915		143	LPXN	0.00577056	-5.08322
		144	AGT	0.0175006	5.32776		144	GAPDHP33	0.000351187	-5.06361
		145	PDE4C	0.012956	5.31231		145	LIF	0.00796917	-5.04563
		146	RP11-490M8.1	0.0141163	5.29852		146	SLC22A18AS	0.0247264	-5.03875
		147	PRRX2	0.0124648	5.24908		147	SYT1	0.0206362	-5.03756
		148	GPX3	0.0310465	5.24802		148	LEMD1	0.00423653	-5.02309
		149	CYR61	0.00211769	5.24526		149	TNFRSF19	0.0458224	-4.98031
		150	SLC29A4	0.0158118	5.22314		150	KLHDC8A	0.0236245	-4.97803
		151	PTK6	0.00688058	5.21212		151	KLF14	0.00118973	-4.9515
		152	CCL26	0.0260588	5.19204		152	UNC13C	0.0287377	-4.93705
		153	RP4-794I6.4	0.0112788	5.10081		153	PFKFB4	0.0168595	-4.90867
		154	TRIM16	0.0189818	5.06942		154	KCNK13	0.0311176	-4.87813
		155	WEE2-AS1	0.0047352	5.05008		155	RP11-569G13.2	0.00617672	-4.86105
		156	STAT4	0.0108692	5.011		156	CSPG4	0.0433585	-4.85456
		157	NUAK2	0.0187911	4.99806		157	PRDM7	0.038264	-4.84904
		158	KIF26B	0.00105161	4.99572		158	GPR55	0.0235774	-4.8244
		159	NTN5	0.0045665	4.97775		159	RP11-175K6.1	0.00797871	-4.80311
		160	CDRT1	0.0398373	4.94208		160	POLR3GP2	0.000624679	-4.7628
		161	SHC2	0.040109	4.9332		161	TMEM74	0.015766	-4.73296
		162	AC017002.2	9.40591e-05	4.92796		162	ARAP2	0.0377489	-4.71941
		163	CTC-559E9.1	0.00350256	4.92649		163	NEGR1	0.011813	-4.70827
		164	TMEM92-AS1	0.00980547	4.92293		164	RP1-178F15.4	0.0401782	-4.6413
		165	SELPLG	0.0173705	4.92281		165	AC078883.4	0.0314868	-4.63989
		166	CYS1	0.0272159	4.91609		166	GLDCP1	0.0265575	-4.62504
		167	GRIN1	0.00543984	4.88596		167	ITGA6	0.0380539	-4.61301
		168	C1orf132	0.00858108	4.87771		168	DUSP6	0.0152733	-4.61272
		169	CCDC74BP1	0.00969094	4.87548		169	RP11-252C15.1	0.0158118	-4.60996
		170	ZNF44	0.0355371	4.82661		170	RP11-26J3.1	0.0257709	-4.57827
		171	RP11-265D17.2	0.0396727	4.81247		171	SLC43A3	0.0412703	-4.56881
		172	RP11-420A23.1	0.0314251	4.78936		172	RP5-1125N11.1	0.0319101	-4.53302
		173	GOLGA8O	0.0255952	4.78927		173	RP11-346D14.1	0.00250093	-4.51444
		174	FTLP2	0.00182055	4.78913		174	DCSTAMP	0.0319144	-4.49515
		175	KCCAT211	0.0168728	4.77219		175	KRT6B	0.0475846	-4.48353
		176	HIST1H2AC	0.00432791	4.74463		176	ADGRG1	0.0186544	-4.46998
		177	MAPT	0.0273638	4.74426		177	MEGF10	0.046479	-4.4614
		178	PDLIM1	0.0387138	4.72351		178	RP11-234G16.4	0.0350761	-4.43369
		179	RP11-324O2.3	0.0060675	4.71532		179	GJC3	0.00745497	-4.41798
		180	PARK2	0.00882379	4.70772		180	RP11-713M15.2	0.0219895	-4.40179
		181	CTD-2020K17.4	0.00804123	4.70327		181	ISL1	0.0124151	-4.35428
		182	PCDHA12	0.00785409	4.69845		182	MIR6820	0.030845	-4.32238
		183	TMEM59L	0.0359664	4.64899		183	RP11-77K12.4	0.0132866	-4.28604
		184	DCLK2	0.0196821	4.63131		184	RP11-419I17.1	0.040698	-4.27738
		185	TBC1D3L	0.000370894	4.57928		185	RASL11B	0.0260863	-4.26277
		186	RP11-385D13.1	0.0161446	4.56514		186	COL19A1	0.0223932	-4.20956
		187	RP11-38L15.3	0.0054713	4.55564		187	RP11-542A14.2	0.01866	-4.2078
		188	RP11-710C12.1	0.0135199	4.55331		188	TTPA	0.0300797	-4.17887
		189	GPR63	0.0171458	4.54479		189	FHOD3	0.00419464	-4.1524
		190	PID1	0.0196231	4.53972		190	C3AR1	0.0276845	-4.14961
		191	SND1-IT1	0.00139937	4.49523		191	EN2	0.0230496	-4.12651
		192	RP11-174G6.5	0.0235645	4.49342		192	RP5-965G21.4	0.000940265	-4.11469
		193	FTLP3	0.0169607	4.49195		193	LURAP1L-AS1	0.0073101	-4.09419
		194	GFRA1	0.0470442	4.47905		194	DUSP2	0.00506803	-4.07946
		195	SOCS2-AS1	0.00296947	4.47372		195	LINGO2	0.0149895	-4.0562
		196	CSF1	0.0253226	4.46152		196	C2CD4D	0.0145858	-4.02403
		197	EGLN3	0.00263585	4.43647		197	RP11-333O1.1	0.00506399	-4.0231
		198	MROH2A	0.01118	4.4357		198	RGS16	0.00388994	-4.00639
		199	CLSTN3	0.0198809	4.42053		199	AC012507.4	0.00297868	-4.00346
		200	CABYR	0.0393668	4.41362		200	RP1-142L7.5	0.0131371	-3.99177
		201	RP13-554M15.2	1.87493e-06	4.41066		201	ST3GAL6	0.0127952	-3.95519
		202	OVGP1	0.0110321	4.40273		202	INPP5F	0.00459118	-3.95346
		203	TCEA3	0.0297282	4.39086		203	MAOB	0.0388018	-3.9497
		204	SIX2	0.00443974	4.38123		204	RAB38	0.00322884	-3.94525
		205	RP11-1109F11.3	0.0138945	4.37882		205	KB-1592A4.16	0.000857866	-3.94342
		206	LRRC66	0.0266387	4.368		206	TMCC3	0.0152943	-3.93603
		207	MAGEE1	0.0400425	4.36759		207	FGF13-AS1	0.0488813	-3.92925
		208	AC004985.12	0.0141602	4.36701		208	AC009495.3	0.0431159	-3.92921
		209	CTD-2047H16.2	0.00095842	4.36309		209	EWSAT1	0.00013569	-3.92912
		210	MYLK	0.0410551	4.34855		210	DNAJC12	0.0125548	-3.92871
		211	TNFRSF9	0.0416923	4.33597		211	SLC4A10	0.0304148	-3.92666
		212	CFH	0.0336882	4.33014		212	B3GALT5-AS1	0.0375401	-3.9251
		213	RP11-46F15.2	5.81704e-05	4.3245		213	LINC01272	0.0495355	-3.91214
		214	EXOC3L4	0.0180099	4.31532		214	EPHX4	0.00487611	-3.88482
		215	SPON2	1.09694e-05	4.30492		215	TMX4	0.0241145	-3.87893
		216	METTL7A	0.0267856	4.30182		216	ACOX2	0.0331986	-3.87851
		217	CTD-2033D15.1	0.0177243	4.27555		217	AC104667.3	0.0190698	-3.85413
		218	RP11-21L23.4	0.0365228	4.26029		218	CAMK4	0.0319442	-3.8501
		219	HIST2H2BE	0.00649213	4.25941		219	SMYD1	0.0322142	-3.8378
		220	TBC1D2	0.0460155	4.2582		220	ZNF697	0.0240874	-3.775
		221	ADAMTSL4-AS1	0.0119855	4.24267		221	CBX3P7	0.035187	-3.7688
		222	FTL	0.0110453	4.24081		222	CHST1	0.00312759	-3.76557
		223	RP1-80N2.3	0.00166045	4.23617		223	GHR	0.0272979	-3.75354
		224	RP13-104F24.3	0.0420345	4.22899		224	ABTB2	0.0287526	-3.74119
		225	RP11-21L23.2	0.00965577	4.22643		225	SEMA6A	0.0329861	-3.72985
		226	SVEP1	0.0278065	4.22055		226	C5orf58	0.0246382	-3.72468
		227	AQP1	0.000206593	4.21208		227	RP11-538D16.2	0.0106539	-3.70023
		228	ASAP1-IT2	0.00315889	4.17956		228	RAB17	0.0202579	-3.68649
		229	AL133243.4	0.00800705	4.16685		229	LINC00479	0.0430557	-3.6804
		230	RP11-250B2.3	0.0156687	4.14687		230	ATP6V1B1-AS1	0.0298936	-3.66962
		231	HTR2B	0.034042	4.14472		231	RP11-823E8.3	0.0307143	-3.64693
		232	FMNL1	0.0364895	4.1421		232	LINC00702	0.0316618	-3.64108
		233	ACTG1P3	0.0139108	4.14167		233	PHACTR2P1	0.000650342	-3.63503
		234	RUNX2	0.0477186	4.12872		234	KBTBD8	0.00410028	-3.63491
		235	RP11-609N14.4	0.000422583	4.10259		235	RP11-196B3.3	0.0103479	-3.63399
		236	SQRDL	0.000716969	4.10243		236	RP11-586K2.1	0.0112886	-3.61742
		237	CTD-2012K14.8	0.0360209	4.09595		237	RP11-576I22.2	0.0416463	-3.60958
		238	ALDH3B1	0.0159867	4.0816		238	EBF1	0.0322399	-3.6062
		239	AC016549.1	0.000223907	4.07929		239	ARHGAP6	0.0101838	-3.59877
		240	MAGED4	0.0246346	4.06642		240	EMILIN2	0.00538255	-3.5945
		241	RP11-477N3.1	0.0126522	4.05657		241	RP11-139H14.5	0.017871	-3.57675
		242	TAS2R4	0.00158697	4.05224		242	SOX1	0.0480509	-3.55374
		243	NID2	0.0249811	4.04807		243	ZDHHC11B	0.0114211	-3.52659
		244	RP11-855A2.3	0.00230678	4.03207		244	NELL2	0.0202408	-3.52416
		245	FOSB	0.00501124	4.02949		245	CTD-2553C6.1	0.0430377	-3.50972
		246	TAGLN	0.0401138	4.00028		246	RP5-1086K13.1	0.00413593	-3.50534
		247	PCDHA11	0.0394749	3.99548		247	RBM11	0.0182366	-3.49558
		248	RP11-390P24.1	0.0159277	3.98896		248	RP11-698N11.2	0.018925	-3.47943
		249	NRXN2	0.036822	3.98141		249	RP5-858L17.1	0.0156885	-3.47665
		250	SYCP2	7.36117e-07	3.9743		250	PRSS33	0.0147461	-3.47408
		251	AC011738.4	0.0246698	3.94437		251	CTHRC1	0.044628	-3.46721
		252	EPHA1	8.96205e-06	3.92875		252	COL10A1	0.0122161	-3.46563
		253	RAB26	0.0378005	3.92651		253	AC145110.1	0.00478018	-3.4591
		254	DOK7	0.0108656	3.90513		254	MYB	0.0054721	-3.44977
		255	ADGRB2	0.00614349	3.89841		255	ETV1	0.0377256	-3.4278
		256	B3GNT7	0.0175099	3.88379		256	PCAT1	0.0148138	-3.41627
		257	CDH26	0.0448023	3.87508		257	TFF3	0.0373907	-3.41514
		258	CTC-471F3.5	0.0397965	3.86756		258	ST8SIA4	0.000984075	-3.41482
		259	CDR2L	0.0416552	3.8668		259	RP11-160E2.6	0.014087	-3.38135
		260	RP11-54O7.16	0.0205467	3.86569		260	SNTB1	0.0152809	-3.36482
		261	C2orf91	0.0370421	3.86413		261	TSPAN13	0.0243877	-3.34639
		262	CCDC180	0.0069391	3.86057		262	AC013264.1	0.0134134	-3.34249
		263	CEACAMP10	0.0430639	3.85403		263	MAP7D2	0.0295768	-3.33346
		264	RP11-493E12.2	0.00787991	3.84268		264	ATP8A1	0.0333946	-3.33309
		265	TSKU	0.024992	3.84054		265	RP11-61I13.3	0.0316998	-3.32011
		266	P2RX5	0.0047453	3.83698		266	HRK	0.000433317	-3.31849
		267	STAC2	0.0426961	3.82983		267	ANKRD44	0.00773781	-3.31421
		268	RP11-250B2.5	0.00843368	3.82844		268	BIN3	0.0140553	-3.31177
		269	REM2	0.00626255	3.82466		269	DISC1FP1	0.02808	-3.3108
		270	GLIPR1L2	0.0252938	3.82241		270	AC007040.11	0.0399351	-3.29573
		271	ZNF890P	0.0456787	3.81036		271	RP11-381O7.3	0.0224091	-3.29417
		272	H2BFS	0.0424345	3.80995		272	AC012512.1	0.00351736	-3.28696
		273	RBMS3-AS2	0.00777545	3.79981		273	DEPDC1-AS1	0.0398215	-3.26451
		274	ZFP36	0.0254888	3.79684		274	HEY2	0.0215814	-3.2313
		275	FAM110B	0.0137424	3.78528		275	TRIM51HP	6.73738e-05	-3.22611
		276	RP11-195B17.1	0.00403009	3.78008		276	AARD	0.0204734	-3.19992
		277	RBM44	0.0459899	3.78001		277	NRROS	0.041865	-3.17793
		278	RP11-21L23.3	0.0245572	3.78001		278	LPAR3	0.000823026	-3.17644
		279	ELL3	0.00724248	3.77802		279	METTL7B	0.0491707	-3.1696
		280	RP11-5P18.10	0.0370377	3.77118		280	AC133785.1	0.0416793	-3.16882
		281	CTD-2013N17.6	0.0470156	3.76831		281	RP5-875O13.7	0.0404891	-3.15955
		282	LINC00313	0.0148323	3.75603		282	LHFPL1	0.0392337	-3.15475
		283	B4GALNT4	0.0490681	3.75568		283	MAFF	0.0341178	-3.14648
		284	TCN2	0.0175363	3.74991		284	AC007389.1	0.0155338	-3.13679
		285	RP11-305O6.3	0.00794523	3.74882		285	B4GALT6	0.0167519	-3.1328
		286	HIST1H2BD	0.0209234	3.7479		286	SERPINE2	0.0306921	-3.13173
		287	MYO15B	0.0445203	3.73779		287	ATP10A	0.0267227	-3.13016
		288	RP11-196H14.3	0.0165334	3.73235		288	LINC00645	0.0403931	-3.12582
		289	RP5-1021I20.1	0.00093913	3.72603		289	CD83	0.0188126	-3.12389
		290	FZD2	0.0411581	3.7258		290	SOSTDC1	0.0157656	-3.11377
		291	C17orf47	0.00804245	3.72522		291	AGMO	0.0460415	-3.10761
		292	SLC12A5	0.0200725	3.72096		292	SCARNA24	0.037432	-3.1014
		293	RP11-107N15.1	0.00116713	3.71062		293	SLC45A3	0.00966154	-3.09806
		294	KIF25	0.0362349	3.71017		294	MFSD2A	0.0392104	-3.09778
		295	PEX11G	0.0245186	3.70374		295	CD101	0.0106209	-3.0906
		296	RP11-318C24.2	0.0295458	3.70234		296	PCSK5	0.0148797	-3.08478
		297	RP11-452L6.1	0.0466447	3.7009		297	COL2A1	0.0178104	-3.0694
		298	PCDHA5	0.0221496	3.69927		298	RP11-780K2.1	0.0254145	-3.06417
		299	RP11-927P21.5	0.0113868	3.69923		299	TRIM51EP	0.0146151	-3.06324
		300	RP11-197N18.8	0.0214995	3.69824		300	SNORA40	0.0373962	-3.05522
		301	IDUA	0.0186233	3.69501		301	ST6GAL1	0.0264844	-3.0227
		302	PP14571	0.00162437	3.67258		302	LINC00598	0.0107611	-3.00959
		303	RP11-296A16.1	0.0149942	3.65543		303	RP11-167B3.1	0.0100125	-3.00558
		304	C1orf145	0.0199941	3.64863		304	ATOX1	0.0164797	-2.99417
		305	P2RX6P	0.0002544	3.64054		305	CTA-293F17.1	0.0450092	-2.98778
		306	FKBP6	0.00693287	3.63261		306	RP11-22B23.2	0.0395761	-2.9777
		307	JDP2	0.000706867	3.63124		307	RP11-360L9.4	4.05761e-05	-2.97035
		308	CTD-2020K17.3	0.0208956	3.62973		308	AC074391.1	0.0219141	-2.96763
		309	SLC10A4	0.0228327	3.62709		309	ETV5	0.0199681	-2.96364
		310	RP11-80P20.3	0.00288461	3.625		310	CTD-2319I12.10	0.0161281	-2.95505
		311	COL18A1	0.00078422	3.61978		311	SNORD17	0.0182848	-2.94968
		312	ZNF117	0.0436042	3.61917		312	OSBPL3	0.0167353	-2.94785
		313	VEGFD	0.00120033	3.59638		313	MYH10	0.0273629	-2.94653
		314	NPIPB6	0.00162927	3.59526		314	RP1-102K2.8	0.00780146	-2.94071
		315	NEXN-AS1	0.0250889	3.59396		315	DUSP4	0.00168212	-2.92861
		316	HIST1H3H	0.00648145	3.58527		316	GPC5	0.0264844	-2.92258
		317	RP11-166O4.6	0.0181066	3.58464		317	RP11-138I18.1	0.0188252	-2.91355
		318	ZNF605	0.00992913	3.5828		318	NR4A1	0.0460119	-2.90949
		319	AC145124.2	0.0140779	3.55604		319	CLDN10-AS1	0.00521926	-2.89819
		320	DUSP8	0.0279645	3.55599		320	PYGB	0.0123319	-2.8891
		321	HIST1H2AG	0.00235744	3.55145		321	RDH12	0.0273411	-2.88263
		322	GARNL3	0.00928768	3.54494		322	RP4-635E18.6	0.029655	-2.88221
		323	SCART1	0.0111422	3.54389		323	MYO16	0.0212936	-2.87861
		324	SEMA3C	0.00286082	3.53709		324	LDLRAD3	0.0114827	-2.87629
		325	LCN12	0.0180459	3.5275		325	TPBGL	0.00190538	-2.87427
		326	KRT34	0.0403817	3.51194		326	MBL1P	0.0116001	-2.8692
		327	PCAT7	0.0105172	3.5115		327	ELOVL2	0.0154307	-2.86624
		328	CTD-2002H8.2	0.0020628	3.50343		328	RP11-261C10.4	0.00383895	-2.85769
		329	AGPAT4-IT1	0.0493874	3.50235		329	RASSF8	0.0163864	-2.834
		330	RP11-87H9.5	0.0288708	3.49532		330	PCSK1N	0.0291582	-2.82086
		331	CTD-3193O13.1	0.00594662	3.49129		331	RP11-863K10.7	0.00477391	-2.80515
		332	CTC-204F22.1	0.00771366	3.48934		332	NHSL1	0.00188566	-2.80448
		333	PROB1	0.0291847	3.48905		333	TCP11	0.0350099	-2.80058
		334	ADAMTS7P3	0.0107091	3.4869		334	RP11-466G12.2	0.0424011	-2.78635
		335	RP11-81A22.4	0.00352675	3.48175		335	ZYG11AP1	0.0155638	-2.78596
		336	PALLD	0.0242644	3.47739		336	RP11-156L14.1	0.00837538	-2.7762
		337	RP11-707G18.1	0.00241416	3.45981		337	RP11-42O15.2	0.000424845	-2.7677
		338	RP11-231G3.1	0.00885747	3.44934		338	SNORD3B-2	0.0124369	-2.76698
		339	PLXDC1	0.0291392	3.44619		339	RP11-973D8.4	0.00393627	-2.75519
		340	MIR193BHG	0.00487404	3.44529		340	POLR3G	0.00323884	-2.75514
		341	SRGN	0.0167197	3.44506		341	FBXL13	0.00673247	-2.74348
		342	JUN	0.0259967	3.44261		342	RP11-221N13.2	0.0324288	-2.74057
		343	RP1-151F17.1	0.0370759	3.43655		343	RP11-497H16.5	0.00935305	-2.71971
		344	RP11-342K2.1	0.00971933	3.43154		344	ARHGAP19-SLIT1	0.0426368	-2.70588
		345	SMPX	0.0355523	3.42889		345	TMCC2	0.026388	-2.70335
		346	AC092718.1	0.00384143	3.42825		346	EPHB3	0.0202557	-2.70234
		347	AKR7A3	0.0218509	3.42493		347	MATN1	0.0263038	-2.70039
		348	ADORA2A	0.0350259	3.4198		348	GADL1	0.0205669	-2.69576
		349	CTD-2132N18.2	0.0179545	3.41672		349	NBL1	0.00823094	-2.6906
		350	JUP	0.0102389	3.41463		350	PXYLP1	0.0444199	-2.6869
		351	DLX4	0.0253344	3.41288		351	SDC3	0.0224358	-2.67234
		352	CTC-444N24.6	0.00359212	3.41232		352	RP11-386M24.8	0.0125341	-2.67123
		353	RBP5	0.0293079	3.41186		353	AC002454.1	0.00837021	-2.66796
		354	RP11-400F19.18	0.00540862	3.40422		354	TIAM1	0.0134263	-2.66501
		355	RP11-347H15.2	8.14056e-05	3.40304		355	PDXP	0.00914186	-2.66072
		356	PCSK6	0.0488845	3.39863		356	GPR3	0.0209264	-2.65334
		357	RP1-138B7.6	0.0448736	3.3922		357	LANCL3	0.0472805	-2.64141
		358	LYG1	0.035926	3.38778		358	LINC01063	0.0059885	-2.6397
		359	RP11-324I22.4	0.0092169	3.38468		359	PPM1J	0.00315435	-2.63703
		360	TIPARP-AS1	0.0152819	3.38327		360	RN7SL130P	0.0135605	-2.63546
		361	MYLKP1	0.0232575	3.38114		361	RDH8	0.0381576	-2.63089
		362	ZFPM2-AS1	0.0372532	3.36545		362	RP11-223C24.1	0.0490879	-2.62045
		363	BCAM	0.0243971	3.36075		363	GRPR	0.0185193	-2.61789
		364	UBQLNL	0.0371917	3.35691		364	RPL5P12	0.00380288	-2.61623
		365	RP11-229D13.3	0.00919045	3.35669		365	KCNG3	0.0373772	-2.61427
		366	RP3-510D11.2	0.0303014	3.35531		366	AP000251.3	0.0118672	-2.6065
		367	RP11-567F11.1	0.00183199	3.35291		367	SEMA3G	0.0403238	-2.59758
		368	RP3-508I15.18	0.0286452	3.35076		368	DYNC1I1	0.0295436	-2.59567
		369	AC006014.8	0.0338786	3.34966		369	MREG	0.00848744	-2.58801
		370	PTH1R	0.0473096	3.34959		370	IL10RA	0.00572426	-2.57963
		371	CTD-2349P21.3	0.036614	3.325		371	ZNF888	0.0314547	-2.57322
		372	USP32P2	0.00217342	3.32474		372	RP11-315A16.1	0.0254809	-2.57311
		373	RP11-651L5.3	0.00010199	3.3091		373	RP11-159D12.3	0.00223912	-2.55222
		374	ZG16B	0.0400499	3.30901		374	RNF144A	0.0103159	-2.55111
		375	KRT17	0.00302346	3.30646		375	BCL2	0.0183941	-2.54909
		376	C9orf3	0.023389	3.30021		376	AC010904.1	0.0345136	-2.54495
		377	RP11-293M10.6	0.00266493	3.29828		377	SERINC5	0.0240702	-2.54351
		378	ESRRB	0.00767518	3.28065		378	PDZRN3-AS1	0.0121742	-2.53539
		379	LHPP	0.0164117	3.28004		379	GTF2F2P1	0.00111318	-2.53496
		380	HHIPL1	0.0129355	3.27697		380	GRHL1	0.00595882	-2.53024
		381	CTC-425O23.5	0.0144295	3.27265		381	DSCC1	0.00611247	-2.52687
		382	RP11-2B6.2	0.0240986	3.26657		382	C1orf226	0.0271214	-2.52287
		383	EFCAB6	0.000535684	3.25884		383	CYB5R2	0.0173395	-2.52113
		384	SYT8	0.0100257	3.24878		384	AC008937.3	0.00135829	-2.51622
		385	HIST1H4H	0.0325234	3.24744		385	GJA3	0.0385894	-2.50649
		386	MMRN2	0.00766139	3.24599		386	AP1S2	0.0105066	-2.50172
		387	NUTM2B	0.0214235	3.24418		387	RP11-221N13.3	0.0186764	-2.50113
		388	uc_338	0.0216926	3.24274		388	RP13-766D20.4	0.0173883	-2.50088
		389	LRRC37A3	0.00550368	3.24152		389	QPCT	0.00254299	-2.49923
		390	RP11-353N14.4	0.00702174	3.23428		390	RNASEH1P1	2.3389e-05	-2.49917
		391	RP1-4G17.5	0.0217818	3.21907		391	KCNC4	0.0340545	-2.48542
		392	ZNF177	0.0401066	3.21846		392	TBC1D4	0.0403863	-2.47738
		393	AGBL2	0.0499391	3.21754		393	EMP1	0.00720756	-2.47463
		394	RP4-583P15.10	0.00210536	3.21128		394	FAM86B2	0.0117123	-2.47238
		395	RP11-545P7.9	0.0113491	3.2075		395	USH2A	0.0106392	-2.46985
		396	PCDHA7	0.00352306	3.20668		396	TUG1_4	0.000198475	-2.46666
		397	GJA1P1	0.0314203	3.20538		397	CTNNA1P1	0.00433261	-2.4633
		398	EFHB	0.00364094	3.19592		398	PLPPR5	0.0393341	-2.45883
		399	VSTM2L	0.0183235	3.19382		399	FANCB	0.00597788	-2.4575
		400	G6PD	0.0483921	3.1873		400	LL0XNC01-221F2.2	0.00415398	-2.45712
		401	COL18A1-AS1	0.037295	3.18429		401	RP11-89K10.1	0.0489175	-2.44353
		402	RP11-181E10.3	0.00980535	3.18424		402	CDK2	0.00532383	-2.43156
		403	FTH1P4	0.00928392	3.17182		403	RP11-161M6.2	0.0225117	-2.43069
		404	RP11-1166P10.1	0.0422808	3.16684		404	KIAA1211	0.0223795	-2.42611
		405	RP11-304F15.3	0.000989258	3.16357		405	AMOTL1	0.0360052	-2.42477
		406	A2M	0.010122	3.16141		406	CEP170P1	0.0272472	-2.42
		407	C1orf228	0.0342743	3.15877		407	RP11-24H1.1	0.0135467	-2.41881
		408	CTC-232P5.1	0.00181802	3.15502		408	HOXB2	0.0120377	-2.41798
		409	RP11-219A15.4	0.0269007	3.15291		409	CH17-437K3.1	0.0180492	-2.39768
		410	AC006273.4	0.0407373	3.15207		410	LL21NC02-1C16.2	0.0481212	-2.39146
		411	ZBTB20	0.0201369	3.14868		411	AC021218.2	0.00678396	-2.39063
		412	ATP1A2	0.00505887	3.14838		412	PHF5CP	0.0256013	-2.38733
		413	MMP2	0.00943732	3.135		413	SNORD14E	0.000899076	-2.38677
		414	SOCS3	0.000229412	3.13472		414	CDC25A	0.00753351	-2.38508
		415	HIST1H2BK	0.0335969	3.1201		415	TGFB3	0.0140383	-2.3814
		416	PCDHA6	0.0279306	3.11896		416	CTD-2311M21.2	0.00881362	-2.37878
		417	PSG1	0.0395576	3.11745		417	GFOD1-AS1	0.00471231	-2.37695
		418	RP11-736K20.4	0.00731456	3.11723		418	S100A13	0.016489	-2.37209
		419	RP11-656G20.1	0.0237065	3.11656		419	CTD-2015G9.2	0.00558745	-2.37156
		420	CTD-3234P18.6	0.0100172	3.11513		420	SOX13	0.00352496	-2.36911
		421	TAS2R6P	0.00775276	3.11316		421	FAM210A	0.00592996	-2.36801
		422	AC144831.1	0.0405991	3.10596		422	UBE2FP1	0.0103679	-2.36628
		423	AP001596.6	0.0164191	3.10566		423	PIP5K1B	0.0442945	-2.3615
		424	USP32P1	0.00395654	3.10434		424	RP11-371A19.2	0.0172478	-2.35671
		425	RP11-377D9.3	4.24714e-05	3.10143		425	RPS6KA5	0.00929569	-2.35631
		426	MIRLET7DHG	0.0259879	3.10124		426	STK24P1	0.00185201	-2.35091
		427	FAM129C	0.0131646	3.10119		427	SPRED1	0.0457755	-2.34939
		428	TEX21P	0.0146752	3.09926		428	LONRF3	0.0116235	-2.3478
		429	PDZK1	0.0455647	3.09904		429	SPHK1	0.0206814	-2.34737
		430	SMAD6	0.00153404	3.08414		430	RP11-385M4.3	0.00422195	-2.34192
		431	HSD3B7	0.0204061	3.08388		431	MYCL	0.0102829	-2.33995
		432	2002-03-01	0.0282904	3.08319		432	RP11-700F16.3	0.0241689	-2.339
		433	HIST2H2AA4	0.0147477	3.08084		433	LMO1	0.000439909	-2.33694
		434	MIR568	0.0246355	3.07857		434	RP11-53I6.3	0.0105285	-2.33536
		435	RP11-254F7.2	8.18264e-05	3.07697		435	RP11-697H9.2	0.00543779	-2.32983
		436	RP11-575L7.4	0.0204075	3.0747		436	PHLDA2	0.0316594	-2.32903
		437	RP11-305K5.1	0.0083704	3.06921		437	CHRNA3	0.00834364	-2.32721
		438	ADGRB1	0.0225479	3.06817		438	GFOD1	0.0235606	-2.32318
		439	LINC00894	0.00580572	3.06794		439	CCDC134	0.0483828	-2.31904
		440	RP11-188D8.1	0.000543778	3.0663		440	LARP4P	0.0183193	-2.31858
		441	RP11-514P8.8	0.0267329	3.06619		441	TAB3-AS2	0.0324503	-2.31737
		442	LDLRAD2	0.00316873	3.06246		442	MTAP	0.0417928	-2.31388
		443	EEF1A1P3	0.0143068	3.0615		443	TRIM51BP	0.00139657	-2.30797
		444	AP000769.1	0.00778754	3.05927		444	FAXC	0.0203344	-2.30554
		445	GPC1	0.00258483	3.05578		445	RNU6-3P	0.00930911	-2.29621
		446	KSR1	0.040691	3.05214		446	FAM27C	0.00832399	-2.29564
		447	CH507-42P11.6	0.013579	3.04027		447	MEX3C	0.0152593	-2.29502
		448	RP11-771K4.3	0.00788135	3.03702		448	RP11-271C24.2	0.0150934	-2.29427
		449	C2orf66	0.0350647	3.03371		449	CCT6P2	0.00321853	-2.29379
		450	FAM107B	0.00134192	3.02743		450	HOXB7	0.0336983	-2.28835
		451	FAM106A	9.54502e-05	3.02554		451	SLC39A14	0.00740381	-2.28732
		452	CDC37P2	0.00823147	3.02269		452	SNRPB2	0.0136812	-2.28453
		453	TRPM4	0.00306099	3.0219		453	FOXD2	0.00557406	-2.28337
		454	TTLL3	0.0206248	3.02181		454	CCNE2	0.0265531	-2.27133
		455	OLFM2	0.0376025	3.01984		455	FZD1	0.0133251	-2.27131
		456	PRRT2	0.0104652	3.0167		456	KCNS1	0.0060187	-2.26484
		457	GOLGA6L3	0.0355664	3.01526		457	RNF144A-AS1	0.0347534	-2.25966
		458	FNDC5	0.0242579	3.01261		458	MAP6D1	0.0131963	-2.2503
		459	RNF112	0.00263929	3.00679		459	CCT5P2	0.00795008	-2.24931
		460	GCNT7	0.000567271	3.00245		460	MELTF	0.0174772	-2.24266
		461	ANO7L1	0.0157229	2.99251		461	RPSAP52	0.0390601	-2.24129
		462	MALAT1	0.00670109	2.98141		462	PLOD3	0.0151319	-2.24029
		463	RP1-66C13.4	0.00290257	2.98097		463	RP11-159H10.3	0.0138843	-2.23687
		464	ACBD4	0.0299877	2.97999		464	HOXA4	0.0445458	-2.23562
		465	CELSR3	0.023307	2.97872		465	CXorf57	0.00184195	-2.23353
		466	ZC3H12B	0.0227451	2.97858		466	ARF4-AS1	0.0124635	-2.23341
		467	ASMTL-AS1	0.0026726	2.97818		467	FAM180B	0.0482831	-2.22948
		468	PLAC9	0.0307865	2.97741		468	TMEM161BP1	0.0257205	-2.22734
		469	AC107982.4	0.0217685	2.97241		469	HIVEP3	0.0102643	-2.2264
		470	RAB11FIP1P1	0.0134531	2.96837		470	RP11-40E6.1	0.0373073	-2.22341
		471	USHBP1	0.00543026	2.96831		471	CCDC168	0.0155685	-2.22228
		472	PP2D1	0.0123241	2.96478		472	MSRA	2.0196e-06	-2.2188
		473	RP11-575L7.2	0.00399983	2.96361		473	CACHD1	0.0283962	-2.21803
		474	XX-C283C717.1	0.0320448	2.95875		474	SLC5A6	0.0195525	-2.2128
		475	RP11-126K1.8	0.0340909	2.95449		475	TRIM51FP	0.00452251	-2.20907
		476	CCDC191	0.00337408	2.94651		476	CDC45	0.0026473	-2.20855
		477	SEMA4G	0.015544	2.94477		477	ACTBL2	0.0123137	-2.20836
		478	KIF17	0.0302268	2.94476		478	RP11-30L15.6	0.0250384	-2.20657
		479	NTF4	0.010749	2.93829		479	DNM3	0.0144521	-2.206
		480	RP11-82O19.1	0.00636705	2.93797		480	B3GNT5	0.000145966	-2.20129
		481	LL21NC02-21A1.1	0.0470944	2.93016		481	RP5-906C1.1	0.0121722	-2.20096
		482	RAET1E	0.0173396	2.92921		482	LA16c-380H5.3	0.0478272	-2.19901
		483	RSPH1	0.0412218	2.92797		483	MGAT5	0.0287046	-2.1981
		484	CTC-448F2.6	0.00878423	2.92351		484	PDSS1	0.0081057	-2.19457
		485	MYO1F	0.045598	2.9203		485	CCNB3	0.0367203	-2.19102
		486	PDCD4-AS1	0.00216425	2.91955		486	DLEU2_1	0.0467215	-2.18778
		487	ABCG2	0.0149733	2.91916		487	SAAL1	0.00145132	-2.18383
		488	RP11-365H22.2	0.00212576	2.91577		488	QRFP	0.0308209	-2.18285
		489	IGFBP6	0.0434477	2.91316		489	DLEU2_6	0.00150831	-2.181
		490	DUOX1	0.0257453	2.90934		490	RP11-152C15.1	0.0426251	-2.18079
		491	LA16c-360H6.1	0.0255852	2.90685		491	E2F8	0.0238343	-2.18062
		492	RP11-464F9.22	0.018547	2.90652		492	HIST1H2BL	0.027909	-2.17596
		493	DHRS12	0.00189041	2.90602		493	SLC19A2	0.0164599	-2.16849
		494	RP11-1023L17.2	0.0140314	2.89992		494	RP11-343H5.6	0.000572022	-2.16758
		495	ZNF233	0.0213097	2.89894		495	POP1	0.0157525	-2.16708
		496	TRAPPC6A	0.00461874	2.89786		496	WNT10B	0.0264466	-2.16643
		497	TEX14	0.00444773	2.8965		497	GS1-279B7.2	0.0076454	-2.16595
		498	PDK4	0.00948234	2.8926		498	DHFRP1	0.0149523	-2.16019
		499	RP11-421M1.8	0.0138264	2.89019		499	ULBP2	0.000124342	-2.15728
		500	PCDHA2	0.0216205	2.88805		500	C1QTNF9B-AS1	0.010134	-2.15513
		501	RP11-380J14.1	0.0321862	2.87724		501	PHLDA3	0.0254913	-2.15315
		502	KCNK6	0.00974	2.87385		502	FRMD8	0.0207754	-2.15196
		503	GOLGA8N	0.0211439	2.87324		503	RP11-426L16.10	0.00475124	-2.14748
		504	AGAP13P	0.00578117	2.86977		504	SPATS1	0.0497727	-2.14717
		505	AC011330.13	0.0114007	2.86735		505	SLC12A2	0.0352257	-2.14402
		506	AC008753.6	0.0423432	2.86721		506	RP3-425P12.4	0.0351887	-2.14183
		507	RP11-1072A3.3	0.000861544	2.86675		507	CTNNBIP1	0.0196305	-2.14019
		508	FSCN2	0.00500703	2.86314		508	RP6-186E3.1	0.00441217	-2.13617
		509	RP11-226M10.3	0.00398412	2.86187		509	RP11-670E13.5	0.0118149	-2.13297
		510	RP11-75C10.6	0.0403808	2.86004		510	CTD-2215E18.1	0.0112179	-2.13113
		511	INPP5J	0.00979647	2.85809		511	MCTS2P	0.0464135	-2.12663
		512	HIST1H2BC	0.0458993	2.85665		512	SCARNA2	0.00948198	-2.12624
		513	RP11-400L8.2	0.0153919	2.85186		513	RP5-965G21.6	0.00883509	-2.126
		514	ABAT	0.00809263	2.85008		514	TIGD4	0.0349245	-2.12205
		515	AC078883.3	0.00884742	2.84685		515	DLEU2_3	0.0380675	-2.11873
		516	C15orf65	0.0061752	2.84494		516	RP11-431J24.2	0.0493109	-2.11308
		517	MIR92B	0.0247517	2.84283		517	TCP1P1	0.00084264	-2.11292
		518	LINC01600	0.0167622	2.83735		518	RP11-565P22.6	0.0315566	-2.10886
		519	KCNE4	0.0222863	2.83105		519	PODXL2	0.000126137	-2.10799
		520	RP11-57G10.8	5.12349e-05	2.83024		520	RELT	0.00798441	-2.10156
		521	MXRA8	0.0464574	2.83007		521	RP4-800J21.3	0.0069062	-2.09853
		522	BCRP3	0.0127056	2.82846		522	AL450992.2	0.0020143	-2.09804
		523	C1QL1	0.0209644	2.82274		523	RP11-270M14.5	0.00352298	-2.09477
		524	FAM227A	0.0309906	2.8226		524	SNX30	0.00935813	-2.09295
		525	POT1-AS1	0.042466	2.81648		525	CEP85L	0.00565116	-2.09202
		526	PGGHG	0.0387351	2.81444		526	RP11-847H18.2	0.0334633	-2.0899
		527	RP11-266L9.8	0.0391256	2.81294		527	SMPDL3A	0.0136231	-2.08252
		528	HIST1H3E	0.0184333	2.80881		528	C3orf14	0.0332865	-2.08078
		529	CTD-2278I10.4	0.00705224	2.8083		529	KCNE5	0.0147019	-2.08073
		530	ATP6V1B1	0.0421247	2.80324		530	RP11-444E17.6	0.0181836	-2.0784
		531	RCOR2	0.0137849	2.79843		531	TEX30	0.00341708	-2.07651
		532	RP11-600F24.7	0.0277355	2.79666		532	AC083843.1	0.0160675	-2.07323
		533	AC093690.1	0.031724	2.79517		533	MCTP1	0.0135992	-2.07235
		534	NEAT1	0.00551352	2.79441		534	RRM2	0.00306451	-2.06669
		535	JUNB	0.00324057	2.79371		535	FARP2	0.0284321	-2.06556
		536	CTD-2014D20.1	0.00187598	2.7933		536	TOMM34	0.00651074	-2.06171
		537	HCAR2	0.0236362	2.78746		537	MAP3K1	0.0225716	-2.06169
		538	RP11-462G12.1	0.0207255	2.78687		538	CORO1A	0.008464	-2.05923
		539	MXD4	0.00509475	2.77814		539	ATAD2	0.00681354	-2.05697
		540	MIR24-2	0.0029726	2.77645		540	CTD-2008A1.1	0.00930431	-2.05442
		541	EPHX1	0.0128957	2.77594		541	CTB-60B18.10	0.0189612	-2.051
		542	GSDMB	0.0212954	2.77303		542	RP4-803J11.2	0.000500501	-2.04978
		543	LRRC37A4P	0.0124239	2.77178		543	CMTM7	0.0415918	-2.04669
		544	SLC6A6	0.0279187	2.7709		544	RP11-261C10.5	0.00321011	-2.04641
		545	GTF2A1L	0.0364696	2.76395		545	CACYBPP2	0.0351741	-2.04391
		546	CTD-2267D19.3	0.00777056	2.76367		546	KNL1	0.00707893	-2.0423
		547	EEF1A1P17	0.00397254	2.76259		547	WDR82P1	0.038433	-2.04014
		548	ADAM8	0.0300119	2.76081		548	HSPA8P8	0.00518491	-2.03691
		549	OASL	0.00751371	2.75362		549	APOLD1	0.0357389	-2.02986
		550	RP11-666A20.4	0.0129563	2.75325		550	GK	0.0421067	-2.02888
		551	CTD-3035K23.7	0.0170414	2.74909		551	RP11-875O11.1	0.022906	-2.02711
		552	RP11-496I9.1	0.0152783	2.74823		552	CIAPIN1P	0.0111039	-2.02697
		553	TPM1	0.0162051	2.74798		553	MATN1-AS1	0.014389	-2.02657
		554	FAM83H-AS1	0.0357777	2.7477		554	ESCO2	0.00152618	-2.02552
		555	C9orf131	0.0146663	2.74665		555	GINS4	9.30157e-05	-2.02013
		556	CTD-2621I17.3	0.018554	2.74655		556	RP11-566K19.8	0.014107	-2.0198
		557	LYRM9	0.0390872	2.74464		557	HSPD1P12	0.0276323	-2.01821
		558	ZFP36L1	0.0192988	2.74313		558	DRAXIN	0.0163201	-2.01776
		559	RP3-368A4.5	0.0126432	2.74174		559	INCENP	0.0200107	-2.01635
		560	ZNF585B	0.0154846	2.74051		560	RP11-973N13.2	0.0302321	-2.01502
		561	PARD6B	0.00318747	2.73947		561	CLCN2	0.010107	-2.01501
		562	HIST2H2AA3	0.0484725	2.73702		562	PINX1	0.022471	-2.01075
		563	RP1-122P22.2	0.0166096	2.7338		563	CHCHD6	0.0145252	-2.00712
		564	CTD-2165H16.4	0.0369422	2.73206		564	NUDT4P2	0.0479953	-2.00682
		565	NMNAT3	0.0132616	2.73094		565	CTD-2060L22.1	0.0055964	-2.00549
		566	RP4-761J14.10	0.0400904	2.72923		566	AFAP1L1	0.0112118	-2.00336
		567	UPK3BL	0.0178436	2.72719		567	CEMIP	0.0371324	-2.00145
		568	ARPC4-TTLL3	0.00858934	2.72715
		569	HSPA8P15	0.000273338	2.72653
		570	OR2B6	0.0352931	2.72238
		571	CYTL1	0.0414901	2.72077
		572	HLA-H	0.0286333	2.7181
		573	SLC25A41	0.0143584	2.71123
		574	AC016831.7	0.0173395	2.71118
		575	HIST1H2BJ	0.030272	2.71089
		576	CTD-2553L13.10	0.0139732	2.71074
		577	CLTCL1	0.0335488	2.70805
		578	RP1-221C16.8	0.00842928	2.70711
		579	CTD-2201E18.5	0.0188402	2.70617
		580	PCBP2-OT1	0.0040653	2.70476
		581	SEC1P	0.0101115	2.70203
		582	RP11-219A15.1	0.00545816	2.70126
		583	FILIP1	0.0378618	2.69925
		584	RP1-261D10.2	0.0380304	2.69563
		585	ARTN	0.0315212	2.6933
		586	FSTL3	0.0147027	2.69152
		587	RP11-355B11.2	0.000827756	2.68783
		588	TM7SF2	0.0135203	2.68155
		589	KCNMB4	0.0388524	2.68102
		590	KCNK15	0.0347059	2.67893
		591	DGUOK-AS1	0.000669788	2.67836
		592	TMEM9B-AS1	0.0186939	2.67687
		593	ANKLE1	0.00306056	2.676
		594	CYB5A	0.0258316	2.67279
		595	ZFP90	0.0232124	2.66693
		596	RP11-96H19.1	0.0375752	2.66532
		597	RP11-278C7.3	0.0325471	2.66488
		598	IQSEC2	0.0124042	2.66364
		599	SPTBN4	0.0190514	2.66191
		600	RP11-347C12.3	0.00939013	2.65849
		601	KIF9-AS1	0.0197231	2.65476
		602	RP11-49I4.3	0.00917976	2.65453
		603	RP13-395E19.2	0.03915	2.65376
		604	BDNF-AS	0.0119048	2.65357
		605	RP11-131L12.3	0.0209492	2.6509
		606	GAPDHP71	0.0426975	2.65021
		607	RP11-90B9.2	0.00391436	2.649
		608	RP3-368A4.6	0.00567226	2.64047
		609	STAM-AS1	0.00346886	2.63983
		610	CYBA	0.000178911	2.63885
		611	RP5-1092A3.4	0.0380773	2.63491
		612	RP11-549J18.1	0.0399225	2.63437
		613	AC062017.1	0.0108359	2.63085
		614	C1RL-AS1	0.0449899	2.6304
		615	LCMT1-AS2	0.0186825	2.62928
		616	AC018804.6	0.00489691	2.62627
		617	AC003973.3	0.0439902	2.62538
		618	CTD-2012K14.5	0.0498184	2.6245
		619	NEAT1_2	0.000446256	2.62406
		620	CTD-2303H24.2	0.000962761	2.61621
		621	LA16c-431H6.7	0.0226389	2.61612
		622	PATL2	0.0432882	2.61441
		623	HIST1H2BN	0.000285907	2.61385
		624	ARHGAP23	0.00407578	2.61378
		625	CTB-96E2.6	0.00588255	2.60882
		626	CDRT4	0.0110298	2.60325
		627	SMIM14	0.00991478	2.60263
		628	AC159540.2	0.00085986	2.60252
		629	FOXD4	0.0315264	2.59734
		630	RP11-837J7.3	0.0070647	2.59708
		631	RP11-16C1.2	0.0147922	2.59627
		632	RP11-212I21.3	0.0100092	2.59323
		633	ABHD1	0.0420234	2.59109
		634	ATF3	0.0406318	2.587
		635	CTD-2524L6.3	0.00868063	2.58622
		636	NUDT16P1	0.0414257	2.58402
		637	SRGAP1	0.0441506	2.58241
		638	BLVRB	0.0401663	2.58024
		639	GAS5-AS1	0.0405776	2.57865
		640	RP11-196G18.22	0.0109606	2.57418
		641	AC009120.3	0.0412982	2.574
		642	MUSK	0.0391608	2.57368
		643	LINC00950	0.0079246	2.56001
		644	LINC00893	0.0148089	2.55742
		645	CTGF	0.00656387	2.55413
		646	PATJ	0.019253	2.55119
		647	NEAT1_1	0.00568182	2.55102
		648	CECR1	0.0155812	2.55074
		649	OPRL1	0.031662	2.54987
		650	WNT4	0.0102105	2.54978
		651	MIR22HG	0.0013356	2.54827
		652	ZNF585A	0.00497696	2.54661
		653	PRR36	0.0299038	2.54567
		654	RP11-514P8.6	0.0275872	2.54489
		655	C11orf71	0.0247075	2.53853
		656	RP4-798A10.2	0.0297169	2.53759
		657	RP11-157P1.4	0.0493322	2.53742
		658	CH507-42P11.5	1.26525e-07	2.53477
		659	AC108463.2	0.00913427	2.53367
		660	CTA-963H5.5	0.0321516	2.53359
		661	RP5-1139B12.3	0.0348306	2.52998
		662	CTD-2104P17.2	0.0135301	2.52933
		663	ABCC1	0.00530263	2.52902
		664	RP11-164P12.5	0.0312403	2.52781
		665	FAM132A	0.0188276	2.52752
		666	ESYT3	0.02783	2.5261
		667	NRIP2	0.0244106	2.52527
		668	TP53TG1_2	0.0257047	2.52452
		669	RP11-410E4.1	0.00962415	2.52385
		670	B3GNT9	0.0021599	2.52334
		671	RP11-229P13.2	0.000323187	2.51985
		672	NINJ1	0.0219434	2.51945
		673	RP11-23J9.4	0.00510581	2.51879
		674	TNNI3K	0.0255865	2.51354
		675	CTD-2095E4.5	0.000639685	2.50707
		676	RXRB	0.045547	2.50695
		677	CTC-459F4.1	0.00179039	2.50063
		678	HCFC1R1	0.0114784	2.49797
		679	DUTP6	0.0226801	2.49666
		680	SLC9A3R2	0.0186233	2.49044
		681	RARRES2	0.0471235	2.48617
		682	HLA-A	0.023056	2.48578
		683	YPEL5	0.0481944	2.4831
		684	RP11-583F2.1	0.0431852	2.48247
		685	HCG4P5	0.0245995	2.48095
		686	RP5-907C10.3	0.0207815	2.48044
		687	PCDHA8	0.0400064	2.47564
		688	RP11-864I4.3	0.0221954	2.47506
		689	AP1G2	0.0445905	2.47465
		690	PLD3	0.00559526	2.47367
		691	RP1-138B7.7	0.0207983	2.4733
		692	IFIT1	0.0373057	2.46985
		693	RP11-153F10.2	0.0126968	2.46946
		694	HIST1H2BF	0.0114469	2.46875
		695	ZC4H2	0.0450434	2.46798
		696	SUSD1	0.0384188	2.46721
		697	AC018638.1	0.0197619	2.46702
		698	LPAR2	0.00979955	2.46597
		699	RP11-368P15.3	0.0180167	2.46514
		700	PDCD6IPP2	0.0277729	2.4639
		701	DIO1	0.0154985	2.46267
		702	RP11-227F19.5	0.0474995	2.46135
		703	TOMM20L	0.0123788	2.45884
		704	RP1-34B20.4	0.0110365	2.45857
		705	SOCS2	0.0210218	2.45751
		706	TRIM17	0.0272586	2.45611
		707	CTC-366B18.4	0.0176458	2.45589
		708	CCDC13	0.0160515	2.45586
		709	CTD-2649C14.2	0.0123024	2.45579
		710	LINC01278	0.0151928	2.45455
		711	LINC00852	0.0230831	2.44414
		712	ZNF285	0.0037592	2.44231
		713	LINC01355	0.00392909	2.43953
		714	RP11-855A2.1	0.0198526	2.43717
		715	CHRNG	0.0496519	2.43699
		716	CTB-13F3.1	0.00332986	2.43654
		717	EPN3	0.0458994	2.43505
		718	LINC01004	0.0491383	2.43472
		719	GOLGA6L5P	0.00627449	2.43254
		720	CA11	0.0446229	2.43172
		721	CDHR5	0.000368594	2.42627
		722	EPB41L1	0.00107729	2.42475
		723	RP11-258C19.7	0.0163776	2.42295
		724	DRAIC	0.0155129	2.42246
		725	RP1-151F17.2	0.0463214	2.42219
		726	LINC01422	0.0446519	2.42176
		727	AJUBA	0.0113677	2.41695
		728	RAB40B	0.0066782	2.41504
		729	MFSD13B	0.00426404	2.41474
		730	TSC22D3	0.0089071	2.41462
		731	ZFP14	0.00141266	2.41305
		732	RP11-66N24.3	0.0205021	2.40857
		733	AL031664.1	0.0475311	2.40585
		734	CTD-2537I9.18	0.0425432	2.40472
		735	MMP25	0.0253395	2.40443
		736	RP5-1182A14.7	0.0280608	2.40434
		737	RP11-197N18.7	0.0118567	2.40207
		738	RP11-736K20.5	0.0241705	2.40099
		739	LTBP4	0.00863685	2.39977
		740	RP11-1017G21.6	0.0265839	2.39931
		741	GOLGA2P5	0.0418586	2.39927
		742	HS6ST1	0.046123	2.39871
		743	C1orf101	0.0318481	2.39434
		744	AC138035.3	0.00181475	2.3939
		745	RP11-407N17.5	0.00527075	2.39319
		746	CH17-264B6.4	0.0345279	2.38924
		747	SMAD7	0.0122642	2.38835
		748	HIST4H4	0.00793376	2.38712
		749	RP4-555D20.2	0.0446961	2.38709
		750	SLC13A4	0.00466084	2.38469
		751	RP11-49O14.2	0.0360454	2.37979
		752	ANKRD20A5P	0.0435279	2.37944
		753	RP11-427L15.2	0.0183875	2.37475
		754	AL133243.2	8.92252e-05	2.36922
		755	CTB-75G16.1	0.004704	2.36529
		756	RAB40A	0.00170682	2.36513
		757	DRICH1	0.0069168	2.36466
		758	MMP24	0.0457708	2.36397
		759	CTD-2035E11.4	0.00346596	2.36357
		760	CTD-2349P21.10	0.00498615	2.36276
		761	HLA-C	0.0120883	2.36163
		762	TXNRD1	0.0290261	2.35736
		763	RP11-800A18.3	0.0207526	2.35276
		764	AC002480.3	0.0217305	2.35117
		765	RP11-1151B14.5	0.025638	2.35054
		766	CTD-2083E4.4	0.0246642	2.34848
		767	GADD45B	0.022818	2.34811
		768	CTD-3216D2.5	0.0429923	2.3475
		769	RPL31P49	0.0457158	2.34533
		770	SEMA4B	0.0126642	2.34347
		771	PLCD4	0.0257256	2.34326
		772	TBC1D3E	0.0440674	2.34323
		773	ZBTB46	0.00594869	2.34289
		774	TTC28-AS1	0.00154234	2.34241
		775	XXbac-BPGBPG55C20.1	0.00484016	2.34022
		776	RP1-30M3.5	0.0474105	2.33986
		777	PLGLB2	0.0200263	2.339
		778	FBXL8	0.017601	2.336
		779	VAMP1	0.0221957	2.3342
		780	RP11-769O8.3	0.00273601	2.33411
		781	RP11-182J1.3	0.00170699	2.33391
		782	AC009299.2	0.00742784	2.3314
		783	RP11-244H3.1	0.0296638	2.32977
		784	RPS15AP10	0.0307864	2.32846
		785	CTC-454I21.3	0.00714927	2.32705
		786	PRSS23	0.0239078	2.32465
		787	AC005754.8	0.00853429	2.32452
		788	RP11-159D12.2	0.0158049	2.32434
		789	JUND	0.0133173	2.32172
		790	RP11-73K9.2	0.00245169	2.31444
		791	RP11-378J18.10	0.0164737	2.31292
		792	RPL12P28	0.00691936	2.3121
		793	RP11-294J22.7	0.0129927	2.31059
		794	LINC01569	0.0230325	2.30495
		795	AC007563.4	0.0190833	2.30213
		796	KB-1572G7.3	0.0327124	2.30192
		797	LLNLR-246C6.1	0.000104854	2.29973
		798	RP11-440L14.4	0.00657613	2.29911
		799	LINC00346	0.03837	2.29761
		800	RP11-348P10.2	0.0498002	2.29696
		801	RP11-391L3.1	0.000721685	2.29643
		802	RP11-348N5.9	0.00169211	2.29598
		803	C19orf18	0.0411125	2.29207
		804	CITF22-49E9.3	0.0434035	2.28876
		805	SELENOM	0.039913	2.28665
		806	TPTE2P5	0.0383453	2.28611
		807	RP11-488L18.3	0.0413533	2.28536
		808	LINC00539	0.0259584	2.28268
		809	CTD-2619J13.17	0.00123856	2.28028
		810	RP11-577H5.5	0.00756697	2.28002
		811	TNS3	0.00579046	2.27603
		812	RP11-211N8.2	0.0180353	2.27124
		813	RP11-113D6.10	0.0322622	2.27007
		814	RP11-44F14.6	0.00080677	2.26881
		815	RRAS	0.0228181	2.26685
		816	CLYBL	0.0443463	2.26527
		817	CH17-260O16.1	0.0203889	2.26393
		818	HIST2H4B	0.0346889	2.2631
		819	GABPB1-AS1	0.00186224	2.25899
		820	BORCS7-ASMT	0.00557761	2.2587
		821	GOLGA6L4	0.0335926	2.2572
		822	RP4-635E18.8	0.00892489	2.25316
		823	CTC-444N24.8	0.00864903	2.25299
		824	RP4-784A16.4	0.0319695	2.25043
		825	LINC00319	0.0441028	2.24823
		826	HMGB2P1	0.0451963	2.24768
		827	ADCY10	0.0125493	2.24711
		828	RP11-467L13.7	0.0435141	2.24479
		829	AC009950.2	0.010462	2.24111
		830	RP3-466P17.1	0.0182308	2.24101
		831	CICP22	0.00768915	2.24029
		832	RP11-493P1.2	0.0105406	2.23795
		833	NONOP2	0.00939288	2.23452
		834	CTD-2547L16.3	0.0178779	2.23347
		835	CTD-2292M16.8	0.0090082	2.23096
		836	SEL1L3	0.0362059	2.23007
		837	RP11-448A19.1	0.000601561	2.22938
		838	TLE6	0.0144073	2.22042
		839	MVP	0.0230709	2.22007
		840	HIGD1B	0.000313026	2.21944
		841	RP11-658F2.8	0.0208688	2.21884
		842	LL22NC03-N14H11.1	0.0402763	2.21854
		843	SERHL	0.0481053	2.21634
		844	RP11-949J7.8	0.0180836	2.21418
		845	RP11-488C13.7	0.00490897	2.21141
		846	LINC00308	0.0485339	2.2114
		847	FTH1P20	0.000856291	2.20906
		848	BCL3	0.00528697	2.20854
		849	JARID2-AS1	0.00958506	2.2077
		850	GOLGA6L17P	0.00925915	2.20199
		851	RP13-128O4.3	0.0332093	2.20187
		852	ABCA7	0.00533639	2.20179
		853	RP11-848P1.9	0.0144845	2.20089
		854	IL17RE	0.0235536	2.19686
		855	HMGN1P8	0.0134456	2.19563
		856	SNORD38A	0.0161125	2.19547
		857	FTH1P16	0.00100505	2.19115
		858	RP13-36G14.4	0.0367354	2.19044
		859	RSPH4A	7.50343e-05	2.19006
		860	CORIN	0.00615815	2.18735
		861	TMEM187	0.00798451	2.18723
		862	CLUL1	0.0402535	2.18563
		863	SNORD14A	0.0297191	2.18458
		864	PBX4	0.00107219	2.18455
		865	FTH1P3	0.0031004	2.18383
		866	RP11-368I7.6	0.0107635	2.18375
		867	FBXL2	0.00284528	2.18091
		868	AP000662.4	0.0320832	2.1808
		869	MFSD7	0.0317675	2.17284
		870	IRS1	0.0430861	2.17128
		871	FTH1P11	0.00103154	2.17073
		872	ZSCAN31	0.0178192	2.16962
		873	RGS3	0.0162062	2.16745
		874	RP11-333I13.1	0.0307151	2.16704
		875	U2AF1L4	0.0239821	2.16628
		876	RP11-359E3.4	0.0198901	2.16582
		877	ZNF10	0.000120508	2.1646
		878	ATG16L2	0.0481795	2.15899
		879	RP11-28G8.1	0.0121988	2.15794
		880	ATP6AP1L	0.0429806	2.15422
		881	RP11-305L7.7	0.0374752	2.15137
		882	CBWD4P	0.0205641	2.14597
		883	AC002480.4	0.00651803	2.14254
		884	FTH1P8	0.000262262	2.13692
		885	ZNF546	0.0183239	2.13668
		886	AC111200.7	0.00486609	2.1358
		887	Z69720.2	0.00133581	2.1307
		888	CCDC159	0.0416776	2.12906
		889	RP11-383G6.3	0.0174099	2.12857
		890	RAB41	0.00639095	2.12744
		891	RP5-1068E13.7	0.039271	2.12581
		892	GRIN3B	0.0103774	2.12328
		893	PPP1R12B	0.0114736	2.12115
		894	GAA	0.0155376	2.12101
		895	RP11-415F23.2	0.000271052	2.12098
		896	ALDH6A1	0.0217263	2.12082
		897	PLGLA	0.0207011	2.11317
		898	N4BP2L2-IT2	0.0400372	2.11095
		899	AC010761.6	0.000122951	2.11044
		900	RP11-426J5.3	0.0143794	2.11043
		901	RP11-709D24.6	0.00762062	2.10963
		902	CTD-3193K9.3	0.0283464	2.1087
		903	CFLAR-AS1	0.034267	2.10861
		904	FNDC11	0.0481555	2.10772
		905	KSR2	0.0104094	2.10705
		906	ASMTL	0.013728	2.10449
		907	CTD-2371O3.3	0.00203979	2.10385
		908	FTH1P10	0.000320841	2.10375
		909	PGAP3	8.48739e-05	2.10232
		910	RNF213	0.0429573	2.1023
		911	RNF224	0.038923	2.10229
		912	RP11-526D8.11	0.0139621	2.1019
		913	CARF	0.0153352	2.10168
		914	RP11-356B19.11	0.0122537	2.10143
		915	RP11-195F19.9	0.0329532	2.10047
		916	SLFNL1	0.00223959	2.09954
		917	ID3	0.00788455	2.0991
		918	APBB2	0.017393	2.09881
		919	CTD-3110H11.1	0.00493189	2.09629
		920	BCL2L11	0.000298453	2.09578
		921	SIK1	3.6916e-08	2.09515
		922	SPDYE18	0.00290872	2.0935
		923	RP11-84A19.4	0.049871	2.09311
		924	ERVW-1	0.0195008	2.09306
		925	FTH1P12	0.000141334	2.09021
		926	FRK	0.0466221	2.08998
		927	RP11-290F24.6	0.0243677	2.08944
		928	GAPDHP73	0.0177333	2.0886
		929	AC137932.5	0.00591428	2.08758
		930	RP1-266L20.9	0.000796138	2.08753
		931	RBP1	0.0137327	2.08683
		932	TMEM63C	0.0320435	2.08663
		933	HLX-AS1	0.0323075	2.08553
		934	NXPE3	0.00609318	2.08207
		935	SOX4	0.0123894	2.08187
		936	EFHC2	0.0482969	2.08064
		937	NPIPB11	0.0178191	2.08049
		938	AGAP11	0.00980957	2.07873
		939	RP4-657D16.3	0.00407052	2.0761
		940	AC090154.1	0.00909491	2.07543
		941	RN7SL81P	0.00818936	2.07496
		942	RP11-574K11.29	0.00141512	2.07351
		943	FTH1P2	8.58198e-05	2.07266
		944	LINC01426	0.000683788	2.07245
		945	TSPAN1	0.0112839	2.07136
		946	CTD-2033D15.3	0.0390842	2.07115
		947	ST6GALNAC6	0.0490084	2.07034
		948	AL022393.9	0.0470712	2.06857
		949	CAPS2	0.00494705	2.06849
		950	FTH1P15	0.0015065	2.06782
		951	DGKD	0.0415555	2.06773
		952	MIR503HG	0.00251115	2.06651
		953	RP11-216B9.6	0.0427312	2.06632
		954	LRRC27	0.034623	2.06563
		955	HNRNPA3P9	3.13195e-05	2.06534
		956	CAMKK1	0.0167131	2.06378
		957	LZTS3	0.0337093	2.06375
		958	RP11-278J6.4	0.0114553	2.06371
		959	ALG13-AS1	0.0284345	2.06303
		960	ZNF846	0.00104724	2.06275
		961	SRC	0.00754803	2.0624
		962	RP11-88I18.2	0.0152718	2.06192
		963	RP5-1142A6.8	4.92202e-05	2.0615
		964	ZNF91	0.0236588	2.06137
		965	LDHAL6B	0.0101026	2.06017
		966	RP11-1246C19.1	5.94491e-05	2.05873
		967	ECH1	0.0032922	2.0579
		968	XXbac-BPGBPG55C20.2	0.000145918	2.05677
		969	RP11-135F9.3	0.0341736	2.05645
		970	PILRA	0.0390334	2.05573
		971	FTH1P5	0.00135795	2.05567
		972	RP11-203M5.7	0.0223906	2.05522
		973	C20orf96	0.00675256	2.05514
		974	RP11-173B14.4	0.00826245	2.0535
		975	INTS4P1	0.00340879	2.05349
		976	SNORA12	0.0283504	2.05272
		977	RP11-285G1.14	0.0440608	2.05216
		978	NFIL3	0.0491128	2.05177
		979	ZNF383	0.00354576	2.04982
		980	CTD-2650P22.2	0.0477628	2.04799
		981	TIAF1	0.0120568	2.04654
		982	RP11-676J12.4	0.0226478	2.04272
		983	RP11-1006G14.4	0.0242681	2.04149
		984	ZNF891	0.0226761	2.04118
		985	RP11-178C3.8	0.0326229	2.04058
		986	MTCL1	0.00968441	2.03974
		987	RP11-500G10.5	0.0110829	2.0383
		988	RP11-96C23.13	0.024177	2.03804
		989	PSME1	0.0494111	2.03798
		990	FTH1	0.000129073	2.03643
		991	PRORSD1P	0.0368331	2.03578
		992	LL0XNC01-250H12.3	0.017976	2.03518
		993	CCDC144B	0.00315988	2.03518
		994	RP11-295I5.3	0.000262512	2.03456
		995	LINC01297	0.0375134	2.03197
		996	LLGL2	0.0252616	2.03174
		997	RP4-647C14.3	0.0019966	2.03081
		998	IMPA2	0.0397476	2.02821
		999	CDH24	0.00154698	2.02762
		1000	RPL29P24	0.0325344	2.02651
		1001	CELP	0.0258744	2.0237
		1002	CP	0.0205609	2.02317
		1003	SMAD3	0.00689772	2.02185
		1004	ZNF169	0.0382297	2.02159
		1005	CYB561D2	0.0186065	2.02108
		1006	NPIPP1	0.00170525	2.02005
		1007	CTB-22K21.2	0.0464111	2.01897
		1008	EIF1B-AS1	0.00839332	2.01838
		1009	UPK2	0.00894181	2.01834
		1010	GSTA4	0.0151456	2.01743
		1011	RRAGB	0.0064435	2.01614
		1012	ODCP	0.0137363	2.01552
		1013	CAND2	0.000508199	2.01471
		1014	ATP8B3	0.0246721	2.01398
		1015	RP11-274A11.4	0.0426785	2.01336
		1016	RP11-283I3.6	0.0162252	2.01198
		1017	KIRREL-IT1	0.0176932	2.01189
		1018	FBXO17	0.0354235	2.01189
		1019	HIST1H4D	0.00558948	2.01089
		1020	TCEA2	0.0474732	2.00927
		1021	CA3	0.0384602	2.00731
		1022	MEIS3P1	0.0361043	2.00687
		1023	CTC-510F12.6	0.0388969	2.00451
		1024	STK32C	0.011807	2.00081
