# Supplementary material for: Molecular Alterations Associated with Acquired Drug Resistance during Combined Treatment with Encorafenib and Binimetinib in Melanoma Cell Lines
Source: Cancers (Basel). 2021 Dec 1;13(23):6058. doi: 10.3390/cancers13236058 (PMC8656772; doi:10.3390/cancers13236058)
Supplement: Supplementary file 1 [file cancers-13-06058-s001.zip › VikasPatel_Supplementary table S3.xlsx]

## Sheet: Sheet1
Supplementary Table S3. List of downregulated genes expressed in BRAFi/MEKi resistant cell lines. The top 30 genes are displayed for each cell line.
WM983AE+BRes		WM983BE+BRes		WM278E+BRes		WM1617E+BRes		WM902BE+BRes
Gene Symbol	Fold change	Gene Symbol	Fold change	Gene Symbol	Fold change	Gene Symbol	Fold change	Gene Symbol	Fold change
PDLIM4	-43.5731	CTD-2207A17.1	-23.897	IL1RL1	-18.6246	RP11-334J6.7	-20.7124	MMP8	-55.223
LPL	-34.1352	ITCH	-19.6458	NGEF	-17.4083	RP11-265N6.1	-19.478	PCDH1	-28.5663
CD74	-30.9471	RP11-334J6.7	-18.6399	MMP1	-14.5414	RP11-63M22.2	-17.427	NPPC	-24.132
TF	-28.5873	ART3	-12.8151	DSCAM	-14.4927	RP5-956O18.3	-14.6823	ADGRG6	-23.4824
SORCS1	-27.9046	DMRT2	-12.7548	LA16c-390E6.5	-14.3398	MAGEA10	-12.3351	TGFA	-23.1599
ENPP2	-27.8285	CTC-250I14.6	-10.9404	MRGPRX4	-13.0618	AC005301.9	-12.0412	FXYD3	-22.4961
ADAMTS4	-25.2972	TRIM51	-10.7405	IL37	-12.8395	CACNA2D1	-11.1058	SOX10	-22.1155
EFS	-23.6008	GJA5	-10.4336	RP11-59D5__B.2	-12.2024	LINC00112	-11.0414	GLDC	-21.9506
MTND6P22	-22.9471	RP11-78A19.3	-9.71889	ANO1	-11.2609	RP11-294J22.6	-10.5987	GJB1	-20.664
EXTL1	-22.2001	C15orf54	-9.71503	EGR3	-10.2667	SAGE1	-10.2669	ERBB3	-20.5924
CD200	-21.903	TYRP1	-9.69034	ESM1	-9.98143	RORB	-10.2309	RHOJ	-19.9016
NTM	-21.8981	AP000479.1	-9.12162	TRHDE-AS1	-9.85319	RP11-229P13.23	-9.63551	COL9A3	-18.9594
QPRT	-21.8486	ALDH1A1	-9.09746	ITIH5	-9.29676	RP3-468K18.7	-9.49182	KCNQ5	-18.5791
BAALC	-21.2634	LINC01198	-9.06414	IRX4	-9.10437	CDK14	-9.46683	EGR3	-17.1801
PPARGC1A	-20.4654	ITGB8	-9.05484	RP3-430N8.11	-8.85396	AC006011.4	-8.95832	GRIK2	-16.9847
TYRP1	-20.2038	GALC	-9.01716	TRHDE	-8.39288	BCL11A	-8.34844	KIAA1549L	-16.4726
SIGLEC15	-19.8106	MGAM2	-8.76322	SLC24A3	-7.95409	TEX15	-8.20249	HILS1	-16.1719
SERPINB2	-19.7404	NPPC	-8.73695	STC1	-7.68338	CT45A10	-8.13393	DCT	-15.5823
RP11-459E5.1	-18.9696	LAYN	-8.62627	BTBD11	-7.56563	RP11-557C18.3	-7.94128	S100B	-15.5468
MGAM	-18.1325	ICOS	-8.57087	GFPT2	-7.02099	RP11-334E6.10	-7.91108	CTD-2207A17.1	-15.0763
NOV	-17.9784	CTB-31O20.6	-8.57087	AC100802.3	-6.81021	COL4A5	-7.58201	RNF43	-15.0513
DNAJC15	-17.7752	COL14A1	-8.49463	MRGPRX3	-6.78831	EEF1G	-7.39824	FAM78B	-14.921
PLCB1	-17.1789	RP11-143A12.3	-8.4473	HTR7	-6.67135	LACTB2-AS1	-7.30816	NGFR	-14.9057
RNF128	-17.126	FSTL5	-8.36018	RP11-264B14.2	-6.64827	LINC01050	-7.26896	NFATC2	-14.8958
ACAN	-17.0733	SHISA9	-8.08196	KCNN4	-6.55772	CLVS1	-7.07934	FREM1	-14.8162
CACNA1E	-16.9195	RP11-732A19.2	-8.00835	LCN2	-6.51475	RP11-629N8.5	-7.01515	LINC00473	-14.6569
C15orf54	-16.8966	RP11-120K24.5	-7.84562	IGF2BP2-AS1	-6.49733	SLC47A1	-6.99354	SLC5A4	-14.578
COL22A1	-16.8771	SLC18A1	-7.72124	SOX8	-6.48438	NOX4	-6.91092	PMEL	-14.403
SLITRK2	-16.8748	TENM3	-7.67539	COL4A6	-6.32386	EPHA5	-6.85941	SLC6A15	-14.0824
ABCB4	-16.7537	GJB1	-7.57766	AJAP1	-6.26069	PNLIPRP3	-6.72291	MLANA	-14.0545
