# Supplementary material for: Molecular Alterations Associated with Acquired Drug Resistance during Combined Treatment with Encorafenib and Binimetinib in Melanoma Cell Lines
Source: Cancers (Basel). 2021 Dec 1;13(23):6058. doi: 10.3390/cancers13236058 (PMC8656772; doi:10.3390/cancers13236058)
Supplement: Supplementary file 1 [file cancers-13-06058-s001.zip › VikasPatel_Supplementary table S4.xlsx]

## Sheet: Sheet1
		Supplementary Table S4. List of upregulated genes expressed in BRAFi/MEKi resistant cell lines. The top 30 genes are displayed for each cell line
		WM983AE+BRes		WM983BE+BRes		WM278E+BRes		WM1617E+BRes		WM902BE+BRes
		Gene Symbol	Fold change	Gene Symbol	Fold change	Gene Symbol	Fold change	Gene Symbol	Fold change	Gene Symbol	Fold change
		ALDH3A1	193.05	POSTN	39.73	CRYAB	23.88	REG3G	5.98	CXCL12	65.46
		UCHL1	129.53	COL5A1	26.04	RP11-334J6.7	23.28	LHFPL5	5.37	CXCL14	59.9
		SPINT2	81.32	TMEM178B	24.15	PAPPA-AS1	21.97	ZNF681	5.05	GLDN	37.06
		CXCL5	77.05	FPR3	24.05	CXCL12	21.95	MOXD1	4.77	SOST	35.79
		AKR1C3	69.68	CXCL12	22.94	LRRTM4	21.2	SLC2A4	4.57	VCAM1	34.83
		WNT7B	65.54	PTGIR	21.5	PRUNE2	21.12	DLX3	4.49	C1S	34.03
		MGST1	62.7	ADM	20.43	IL34	20.56	KYNU	4.49	CARD16	33.87
		EREG	61.08	SUCNR1	19.75	NXF3	18.92	DUOX2	4.33	FAM65C	33.69
		AKR1B10	59.47	LYPD6B	19.54	MPPED2	16.53	RP5-894A10.6	3.99	SLCO2B1	32.31
		CPLX2	58.83	C7orf69	19.32	SV2B	15.76	LRP2	3.95	FENDRR	30.96
		AKR1B10P1	57.43	SPNS3	18.61	IL32	15.45	MT1G	3.87	OLR1	30.86
		AKR1B15	54.76	FENDRR	18.42	CACNA1C	14.9	RP11-680G24.6	3.8	F2RL2	30.85
		CLDN2	52.8	RP11-134F2.8	17.96	CPXM2	14.72	DUOXA1	3.71	LBP	27.3
		CA12	51.93	IL3RA	17.84	FAM65C	13.62	AL078471.5	3.71	PLXDC2	27.1
		CYP24A1	51.58	WDR86	17.56	RP11-626G11.3	12.68	RP1-305B16.3	3.7	TNFRSF11B	26.96
		PPP1R14A	48.56	EPHB2	17.38	GABBR1	11.99	TAS2R5	3.69	PAMR1	26.01
		RSPO3	48.14	CPA4	16.92	UBD	11.91	RP11-317M11.1	3.59	PTGER3	25.41
		MALL	46.6	GPR78	15.86	XAF1	11.59	RPL10P8	3.59	XAF1	24.37
		IGFBP4	44.53	SARDH	15.73	MATN2	11.31	LRRTM1	3.47	IFI44L	23.81
		EDN1	42.64	RP11-301G19.1	15.72	RP11-805J14.5	10.27	BAGE2	3.37	PLEKHA6	23.53
		AKR1C2	41.25	FLNC	15.67	CXCR4	10.27	CST7	3.34	SLA	23
		CTB-102L5.4	40.99	PLEKHA6	15.5	RP11-567I13.1	10.04	ZNF257	3.26	WFDC1	22.46
		BIRC3	40.5	CPZ	15.5	PALM	9.97	AP000439.1	3.21	TRIM22	21.83
		ALDH2	39.59	BMP5	15.21	SLCO2B1	9.91	CD207	3.19	WISP1	21.81
		TNS4	38.99	COL1A1	14.87	CHRNA6	9.62	IGFBP5	3.15	DCLK1	21.78
		ADD2	37.66	ZNF467	14.86	CHI3L2	9.6	MMP13	3.11	COL5A1	21.59
		GCNT3	36.95	VCAM1	14.61	IDO1	9.55	LINC01060	3.1	TMEM119	21.26
		C19orf33	36.48	SOX9	14.27	SEC14L5	9.45	IGFN1	3.07	CLIC2	21.12
		SFN	36.01	SAMD11	13.85	FRG2DP	9.21	TPTE	3.05	FOXF1	21.03
		BIRC2	34.26	CACNA1G	13.7	CRTAC1	9.2	MRPS33	3.05	SCUBE1	20.48
